# Supplementary material for: Photodynamic Therapy with Nebulized Nanocurcumin on A549 Cells, Model Vessels, Macrophages and Beyond
Source: Pharmaceutics. 2022 Nov 29;14(12):2637. doi: 10.3390/pharmaceutics14122637 (PMC9781346; doi:10.3390/pharmaceutics14122637)
Supplement: Supplementary file 1 [file pharmaceutics-14-02637-s001.zip]

Archive with 1 entries (1 files):
- pharmaceutics-2024871-supplementary.pdf
